# Supplementary material for: Sensitive Assay for the Lactonase Activity of Serum Paraoxonase 1 (PON1) by Harnessing the Fluorescence Turn-On Characteristics of Bioorthogonally Synthesized and Geometrically Controlled Chemical Probes
Source: Molecules. 2022 Apr 9;27(8):2435. doi: 10.3390/molecules27082435 (PMC9027646; doi:10.3390/molecules27082435)
Supplement: Supplementary file 1 [file molecules-27-02435-s001.zip]

Archive with 1 entries (1 files):
- molecules-1605057-supplementary.pdf
